# Supplementary material for: Estimate of Growth Parameters of Penaeus kerathurus (Forskäl, 1775) (Crustacea, Penaeidae) in the Northern Adriatic Sea
Source: Animals (Basel). 2024 Mar 31;14(7):1068. doi: 10.3390/ani14071068 (PMC11010835; doi:10.3390/ani14071068)
Supplement: Supplementary file 1 [file animals-14-01068-s001.zip]

Archive with 1 entries (1 files):
- animals-2857329-supplementary.pdf
